# Supplementary material for: Characteristics, Prognosis and Reasons for Opting-Out of Treatment in Patients with Untreated Pancreatic Cancer
Source: Curr Oncol. 2026 Feb 16;33(2):116. doi: 10.3390/curroncol33020116 (PMC12939013; doi:10.3390/curroncol33020116)
Supplement: Supplementary file 1 [file curroncol-33-00116-s001.zip]

Archive with 1 entries (1 files):
- curroncol-4105575-supplementary.pdf
